# Supplementary material for: Time- and Temperature-Dependent Effects of PHBV on Physiological Responses in Brine Shrimp
Source: Toxics. 2026 Jun 20;14(6):533. doi: 10.3390/toxics14060533 (PMC13307604; doi:10.3390/toxics14060533)
Supplement: Supplementary file 1 [file toxics-14-00533-s001.zip]

Archive with 1 entries (1 files):
- toxics-4339322-supplementary.pdf
